# Supplementary material for: Gene correction for SCID-X1 in long-term hematopoietic stem cells
Source: Nat Commun. 2019 Apr 9;10:1634. doi: 10.1038/s41467-019-09614-y (PMC6456568; doi:10.1038/s41467-019-09614-y)
Supplement: Supplementary file 3 — source Data [file 41467_2019_9614_MOESM3_ESM.xlsx]

## Sheet: Figure 1a
Figure 1a	Genome editing schematics for IL2RG-SCIDX1
	Original figure

## Sheet: Figure 1b
Figure 1b	ddPCR quantification of the IL2RG genome targeted CD34+HSPCs
	ddPCR results from corrective DNA donor with tNGFR (+tNGFR)	24.4	9.9	29.3	16.9	24.7	45	37	20	22	23.2	19.5			n=11
	Red = fresh cord blood derived CD34+ HSPCs
	White = frozen mobilized CD34+ HSPCs
	ddPCR results from corrective DNA donor without tNGFR (-tNGFR)	24.7	29.4	50	57.5	60	60	52	54.3	36.4	37	33	36	45	n=13
	Red = fresh cord blood derived CD34+ HSPCs
	White = frozen mobilized CD34+ HSPCs
	Schematics of the two corrective DNA donors
	original figure
(+tNGFR)
(-tNGFR)

## Sheet: Figure 1c
Figure 1c	Single cell methyl cellulose score from 3 biological replicates
			Mock					IL2RG Targeted
			Biological Rep #1	Biological Rep #2	Biological Rep #3			Biological Rep #1	Biological Rep #2	Biological Rep #3
		CFU-E	9	14	46		CFU-E	9	8	22
		BFU-E	30	37	31		BFU-E	23	33	22
		CFU-GM	141	126	79		CFU-GM	61	102	55
		CFU-GEMM	0	12	3		CFU-GEMM	1	8	0
		Total colonies	180	189	159		Total colonies	94	151	99
		Sum of all colonies	528				Sum of all colonies	344

## Sheet: Figure 1d
Figure 1d	Fraction of each colony derived from Mock or IL2RG genome targeted CD34+ HSPCs
			Mock						IL2RG Targeted
			Biological Rep #1	Biological Rep #2	Biological Rep #3	Fraction (mean)	SEM		Biological Rep #1	Biological Rep #2	Biological Rep #3	Fraction (mean)	SEM
		CFU-E	9	14	46	13.0682	11.5902		9	8	22	11.3372	4.50925
		BFU-E	30	37	31	18.5606	2.18581		23	33	22	22.6744	3.51188
		CFU-GM	141	126	79	65.5303	18.6756		61	102	55	63.3721	14.7686
		CFU-GEMM	0	12	3	2.84091	3.60555		1	8	0	2.61628	2.51661
		Total colonies	180	189	159				94	151	99
		Sum of all colonies	528						344

## Sheet: Figure 1e
Figure 1e	Multilineage derivation from SCID-X1 patient 2 in OP9-idl1 in vitro system		Percent Multilineage obtained from Genome Editited SCID-X1 Patient 2 CD34+ HSPCs
		Cell surface marker	Well 1	Well 2	Well 3	Well 4	Well 5	Well 6	Well 7	Well 8	Well 9	Well 10	Well 11	Well 12	Well 13	Well 14	Well 15	Well 16	Well 17	Well 18	Well 19	Well 20	Well 21	Well 22	Well 23	Mean	Fraaction of the total
		CD11c+	17.62	9.66	13.25	16.05	7.22	12.81	22.46	19.53	18.71	10.21	9.91	8.11	14.02	17.92	13.14	9.11	20.74	19.06	17.21	8.41	9.45	13.45	14.98	14.0448	20.9697
		CD14+	10.23	6.99	6.55	8.5	16.44	9.66	15.13	11.52	15.38	7.71	7	5.58	6.91	12.39	9.93	5.84	13.4	15.32	10.11	5.15	8.16	9.68	9.36	9.86696	14.732
		CD235a+	20.08	14.38	14.76	11.9	20.27	13.78	16.97	17.75	17.15	11.63	6.37	7.91	8.66	14.34	13.3	19.11	20.51	22.97	14.7	12.43	16.94	17.14	16.16	15.183	22.6692
		CD3+CD56-	8.03	9.33	12.04	8.54	5.46	4.39	0.95	3.83	6.93	8.72	6.32	7.54	6.41	6.39	6.39	2.03	4.37	3.29	4.95	7.95	7.55	6.47	4.18	6.17652	9.22192
		CD19+	0.04	0.01	0.03	0.44	0.02	0.03	1.01	0.17	0.41	0.31	0.53	1.26	2.27	0.38	0.58	0.02	0.17	0.27	1.02	0.12	0.06	0.06	0	0.400435	0.597873
		CD3-CD56+	0.25	0.14	0.12	0.98	0.12	1.25	2.86	1.5	2.63	2.41	8.08	7.44	5.17	2.97	4.15	0.08	1.46	1.6	3.88	1.67	1.03	0.67	1.12	2.24261	3.34835
		CD3+CD56+	18.28	21.26	18.71	16.71	14.07	21.63	10.55	21.68	10.87	25.39	35.44	25.51	20.51	16.91	13.1	22.85	14.32	18.79	14.01	17.2	21.18	17.54	21.92	19.0622	28.461
																										66.9765

## Sheet: Figure 2a
Figure 2a	Timeline of human primary and secondary engraftment studies
	original image (including the mice)

## Sheet: Figure 2b
Figure 2b	Percent human cells in primay human transplant
	combined IF and IH data at week 16
	BM = bone marrow	Condition	Organ
	SP = spleen	WT	BM	2.3	70.4	24.3	35.7
	PB = peripheral blood	Mock	BM	52	58.9	63.7	57.5	57.5	65.4	52.3	69.4	75	62.7	61.1	18.6	26.2	68.3	71.9
		RNP	BM	25.2	66.6	73	58.3
		IL2RG cDNA	BM	49.2	46.2	56.1	56.6	63.1	41.8	44.9	25.3	39.2	47.4	30	29.6	42.6	33.3	32.6	31.1	25.8	32.8	58.2	82.3	80.1	62.3	65.3	75.9
		WT	SP	0	42.8	51.8	12.1
		Mock	SP	33.4	19.7	36	49.7	60.3	5.6	49	57	77.8	38.2	11.9	2	10.4	2.5	40.3
		RNP	SP	2.2	38.9	43.6	40
		IL2RG cDNA	SP	34.4	27	44.3	39.2	31.1	33.9	49.5	49.8	21.5	6.1	24.3	15.1	13.4	26.8	28	27.1	34.9	27.9	45.8	24.4	58.2	26.5	29.3	83.8
		WT	PB	0	32.3	46.5	4.5
		Mock	PB	0.21	2.51	0.9	1.98	0.52	20.8	40.7	37.3	87.5	19.1	6.1	0.8	1.6	43	27.7
		RNP	PB	0	4.3	10.4	2.2
		IL2RG	PB	11.3	0.69	1.28	17	2.42	1.02	12.9	0.4	3.2	15.2	7.6	11.7	5.5	10	2.9	1.3	6.5	1.4	2.5	9.5	23.3	2.8	11.5	14.6

## Sheet: Figure 2c
Figure 2c	Percent IL2RG cDNA in primary human engraftment
	data quantified by ddPCR assay
	combined IF and IH data at week 16
	BM = bone marrow
	SP = spleen
	PB = peripheral blood
		Condition	Organ
		IL2RG	BM	25.1	65	24.1	24.1	32.4	33.1	22.8	48.3	41.7	24.7	23.5	16	22	13.5	23.95	45	19.4	41.7	32.8	25.5	31.1	26.9	30.4
		IL2RG	SP	17.3	60.3	46.3	46.8	47.6	36	63	71.3	55.3	45	58.5	44.5	33.5	36	27.8	62.5	52.5	34	57.5	36	41.5	39.5	33.75	29.5
		IL2RG	PB	70	80	50	63	25	25

## Sheet: Figure 2d
Figure 2d	Percent human cells in secondary human transplant
	combined IF and IH data at week 16
	BM = bone marrow
	SP = spleen
	IH = intra hepatic
	IF = intra femoral	Condition	Organ	Engraftment route
		Mock	BM	IH	6.54	5.3	7.5	8.3	3.5	6.7	2.8	13.9
		IL2RG cDNA	BM	IH	7.85	2.5	4.2	8.9	7.7	2.9	11.6	7.9
		Mock	SP	IH	22.3	16	38.5	21	5	17.1	7.5	44.1
		IL2RG cDNA	SP	IH	6.5	1.8	5.6	9.9	10.4	4.9	17	4.6
		Mock	BM	IF	6.26	0.7	0.4	0.5
		RNP	BM	IF	9.41	12.5	6.87	5.21
		IL2RG cDNA	BM	IF	15.8	20.9	13.2	7.32	12	22.1	14.4	23.9	10.6	9.32	11.6	62.6
		Mock	SP	IF	5.43	1.95	0.54	1.87
		RNP	SP	IF	9.3	15.1	8.61
		IL2RG cDNA	SP	IF	11.2	12.7	11.4	9.16	11.4	14	8.62	10.1	7.06	12	13.4	21.7

## Sheet: Figure 2e
Figure 2e	Percent human cells in secondary human transplant
	data quantified by ddPCR assay
	IF and IH data at week 16
	BM = bone marrow
	SP = spleen
	IH = intra hepatic
	IF = intra femoral	Condition	Organ	Engraftment route
		IL2RG cDNA	BM	IH	1.9	4.9	32.4	27.2	17.5	18.8	21	37.8
		IL2RG cDNA	SP	IH	12.5	7.5	20.6	22.8	11.6	38	32.3	27.3
		IL2RG cDNA	BM	IF	10	22	2.4	47.5	39	7	3.65	8.95	2.85	7	17.2	10.25
		IL2RG cDNA	SP	IF	28.5	21.2	5.85	50	7.65	12.2	11	29	8.6	17.9	17.9	14.9

[truncated: 29 more sheets: Table 1, Figure 3a, Figure 3b, Figure 3c, Figure 4a, Figure 4b, Figure 4c, Figure 4d, Figure 4e, Figure 4f, Figure 5a, Figure 5b, Figure 5c, Figure 5d, Figure 6a, Figure 6b, Figure 6c, Figure 6d, Figure 6e, Supplementary Figure 1 …]
